# Supplementary material for: Turn on Fluorescence Sensing of Zn2+ Based on Fused Isoindole-Imidazole Scaffold
Source: Molecules. 2022 Apr 30;27(9):2859. doi: 10.3390/molecules27092859 (PMC9103770; doi:10.3390/molecules27092859)
Supplement: Supplementary file 1 [file molecules-27-02859-s001.zip]

Archive with 1 entries (1 files):
- molecules-1629302-supplementary.pdf
